# Supplementary material for: Multivariable association discovery in population-scale meta-omics studies
Source: PLoS Comput Biol. 2021 Nov 16;17(11):e1009442. doi: 10.1371/journal.pcbi.1009442 (PMC8714082; doi:10.1371/journal.pcbi.1009442)
Supplement: S1 Data — Detection performance measures for all methods (after ignoring incompatible combinations) as averages over 100 iterations are provided for single binary metadatum design (UVB) without repeated measures (S1 and S2 Texts). (XLSX) [file pcbi.1009442.s004.xlsx]

## Sheet: Simulation_Summary
methodName
