# Supplementary material for: Multivariable association discovery in population-scale meta-omics studies
Source: PLoS Comput Biol. 2021 Nov 16;17(11):e1009442. doi: 10.1371/journal.pcbi.1009442 (PMC8714082; doi:10.1371/journal.pcbi.1009442)
Supplement: S9 Data — List of statistically significant associations (FDR<0.25) between species profiles and IBD disease phenotype (with non-IBD as reference), IBD dysbiosis state (with non-dysbiotic as reference), age, and antibiotic use using MaAsLin 2’s default multivariable linear mixed effects model with subject and site as random effects (S3 Text). Features are sorted by minimum FDR-adjusted p-values. For each feature, coefficient estimates and test statistics and the associated two-tailed p-values are also reported. Input features and metadata are also provided. (XLSX) [file pcbi.1009442.s012.xlsx]

## Sheet: input features
ID

## Sheet: input metadata
ID

## Sheet: MaAsLin 2 output
feature
